# Supplementary material for: An at-home blood collection device for remote immune monitoring by high-parameter flow cytometry
Source: JCI Insight. 2026 Apr 8;11(7):e201116. doi: 10.1172/jci.insight.201116 (PMC13134726; doi:10.1172/jci.insight.201116)
Supplement: Supporting data values [file jciinsight-11-201116-s173.xlsx]

## Sheet: Figure 1A
	File_Name	Donor	Group	T_cells_Total_of_CD45_Positive_Non_Neutrophils	Monocytes&Macrophages_Total_Percent_of_CD45_Positive_Non_Neutrophils	B_cells_Total_Percent_of_CD45_Positive_Non_Neutrophils	NK_cell_Total_Percent_of_CD45_Positive_Non_Neutrophils	Basophils_Total_Percent_of_CD45_Positive_Non_Neutrophils	cDCs_Total_Percent_of_CD45_Positive_Non_Neutrophils	pDCs_Total_Percent_of_CD45_Positive_Non_Neutrophils
1	2024-11-14_Tasso ID 05 Vein WB.fcs	Tasso ID 05	Vein WB	72.4	19.7	3.48	1.98	0.69	0.34	0.56
2	2024-11-14_Tasso ID 05 Tasso WB.fcs	Tasso ID 05	Tasso WB	77.4	15.8	2.76	2.36	0.53	0.24	0.31
3	2022-10-27_Tasso ID 6 Vein Ack Lysed WB Frozen.fcs	Tasso ID 06	Vein WB	73.7	10	9.93	3.98	0.75	0.34	0.37
4	2022-10-27_Tasso ID 6 Tasso Ack Lysed WB Frozen.fcs	Tasso ID 06	Tasso WB	72.9	12.1	7.48	4.69	1.24	0.31	0.56
5	2024-11-14_Tasso ID 07 Vein WB.fcs	Tasso ID 07	Vein WB	53.2	24.4	5.74	12.3	2.28	0.67	0.44
6	2024-11-14_Tasso ID 07 Tasso WB.fcs	Tasso ID 07	Tasso WB	57.9	21.8	5.27	11.4	1.74	0.63	0.32
7	2022-10-27_Tasso ID 8 Vein Ack Lysed WB Frozen.fcs	Tasso ID 08	Vein WB	68.6	9.97	13.3	4.89	1.05	0.34	0.31
8	2022-10-27_Tasso ID 8 Tasso Ack Lysed WB Frozen.fcs	Tasso ID 08	Tasso WB	68.2	11.9	12.5	4.69	0.64	0.3	0.37
9	2022-10-27_Tasso ID 9 Vein Ack Lysed WB Frozen.fcs	Tasso ID 09	Vein WB	69.8	9.89	12.1	6.71	0.42	0.18	0.21
10	2022-10-27_Tasso ID 9 Tasso Ack Lysed WB Frozen.fcs	Tasso ID 09	Tasso WB	62.9	13.7	7.11	13.8	0.96	0.29	0.38
11	2022-10-27_Tasso ID 10 Vein Ack Lysed WB Frozen.fcs	Tasso ID 10	Vein WB	59.1	26.8	4.33	5.46	2.11	0.27	0.44
12	2022-10-27_Tasso ID 10 Tasso Ack Lysed WB Frozen.fcs	Tasso ID 10	Tasso WB	55.8	30.6	4.43	5.64	1.48	0.33	0.3
13	2022-10-27_Tasso ID 11 Vein Ack Lysed WB Frozen.fcs	Tasso ID 11	Vein WB	68.2	9.84	16	3.18	1.43	0.25	0.34
14	2022-10-27_Tasso ID 11 Tasso Ack Lysed WB Frozen.fcs	Tasso ID 11	Tasso WB	71.4	5.87	18.4	2.42	0.95	0.15	0.15
15	2024-11-14_Tasso ID 12 Vein WB.fcs	Tasso ID 12	Vein WB	50.7	36.7	6.13	3.65	0.7	0.65	0.63
16	2024-11-14_Tasso ID 12 Tasso WB.fcs	Tasso ID 12	Tasso WB	42.8	45.5	5.08	3.73	0.84	0.66	0.7
17	2022-10-27_Tasso ID 13 Vein Ack Lysed WB Frozen.fcs	Tasso ID 13	Vein WB	65.5	13.5	9.96	6.61	1.07	0.19	0.34
18	2022-10-27_Tasso ID 13 Tasso Ack Lysed WB Frozen.fcs	Tasso ID 13	Tasso WB	68.9	10.8	10.9	5.55	1.2	0.17	0.29
19	2022-10-27_Tasso ID 14 Vein Ack Lysed WB Frozen.fcs	Tasso ID 14	Vein WB	75.7	10.1	8.58	3.39	0.97	0.44	0.17
20	2022-10-27_Tasso ID 14 Tasso Ack Lysed WB Frozen.fcs	Tasso ID 14	Tasso WB	69	17.7	6.85	3.28	1.87	0.24	0.24
21	2022-10-27_Tasso ID 15 Vein Ack Lysed WB Frozen.fcs	Tasso ID 15	Vein WB	63.5	18.7	6.52	7.01	2.69	0.16	0.26
22	2022-10-27_Tasso ID 15 Tasso Ack Lysed WB Frozen.fcs	Tasso ID 15	Tasso WB	70.8	12.9	7.35	6.46	1.28	0.065	0.081
23	2024-11-14_Tasso ID 17 Vein WB.fcs	Tasso ID 17	Vein WB	52.1	27.4	1.62	12.1	3.45	0.9	0.4
24	2024-11-14_Tasso ID 17 Tasso WB.fcs	Tasso ID 17	Tasso WB	52.8	29.2	1.61	8.6	4.39	1.16	0.94
25	2024-11-14_Tasso ID 18 Vein WB.fcs	Tasso ID 18	Vein WB	56.8	18.5	15.5	3.86	1.27	0.82	1.23
26	2024-11-14_Tasso ID 18 Tasso WB.fcs	Tasso ID 18	Tasso WB	63.6	17.1	11.9	3.59	0.92	0.68	0.86
27	2024-11-14_Tasso ID 19 Vein WB.fcs	Tasso ID 19	Vein WB	68.1	13.5	8.9	5.87	1.27	0.27	0.22
28	2024-11-14_Tasso ID 19 Tasso WB.fcs	Tasso ID 19	Tasso WB	74	10	9.82	3.99	0.76	0.22	0.13
29	2024-11-14_Tasso ID 20 Vein WB.fcs	Tasso ID 20	Vein WB	62.9	21.3	5.18	6.3	2.24	0.69	0.54
30	2024-11-14_Tasso ID 20 Tasso WB.fcs	Tasso ID 20	Tasso WB	68.9	18.3	3.26	4.53	3.03	0.58	0.67
31	2024-11-14_Tasso ID 21 Vein WB.fcs	Tasso ID 21	Vein WB	64.8	13.5	7.66	11.4	0.74	0.55	0.41
32	2024-11-14_Tasso ID 21 Tasso WB.fcs	Tasso ID 21	Tasso WB	69.7	12	6.97	8.68	0.79	0.49	0.46

## Sheet: Figure 1B
	File_Name	Donor	Group	NK_cell_CD56dim_Percent_of_NK_cell_Total	NK_cell_CD56bright_Percent_of_NK_cell_Total
1	2024-11-14_Tasso ID 05 Vein WB.fcs	Tasso ID 05	Vein WB	77.6	3.06
2	2024-11-14_Tasso ID 05 Tasso WB.fcs	Tasso ID 05	Tasso WB	77.8	3.3
3	2022-10-27_Tasso ID 6 Vein Ack Lysed WB Frozen.fcs	Tasso ID 06	Vein WB	66.8	4.34
4	2022-10-27_Tasso ID 6 Tasso Ack Lysed WB Frozen.fcs	Tasso ID 06	Tasso WB	71.8	3.37
5	2024-11-14_Tasso ID 07 Vein WB.fcs	Tasso ID 07	Vein WB	75.8	3.2
6	2024-11-14_Tasso ID 07 Tasso WB.fcs	Tasso ID 07	Tasso WB	75	2.48
7	2022-10-27_Tasso ID 8 Vein Ack Lysed WB Frozen.fcs	Tasso ID 08	Vein WB	65.1	6.93
8	2022-10-27_Tasso ID 8 Tasso Ack Lysed WB Frozen.fcs	Tasso ID 08	Tasso WB	64	6.26
9	2022-10-27_Tasso ID 9 Vein Ack Lysed WB Frozen.fcs	Tasso ID 09	Vein WB	77.6	3.9
10	2022-10-27_Tasso ID 9 Tasso Ack Lysed WB Frozen.fcs	Tasso ID 09	Tasso WB	79.9	1.84
11	2022-10-27_Tasso ID 10 Vein Ack Lysed WB Frozen.fcs	Tasso ID 10	Vein WB	62.7	9.43
12	2022-10-27_Tasso ID 10 Tasso Ack Lysed WB Frozen.fcs	Tasso ID 10	Tasso WB	59.5	9.75
13	2022-10-27_Tasso ID 11 Vein Ack Lysed WB Frozen.fcs	Tasso ID 11	Vein WB	75.9	6.04
14	2022-10-27_Tasso ID 11 Tasso Ack Lysed WB Frozen.fcs	Tasso ID 11	Tasso WB	69.3	8.72
15	2024-11-14_Tasso ID 12 Vein WB.fcs	Tasso ID 12	Vein WB	76.8	6.58
16	2024-11-14_Tasso ID 12 Tasso WB.fcs	Tasso ID 12	Tasso WB	73.1	3.99
17	2022-10-27_Tasso ID 13 Vein Ack Lysed WB Frozen.fcs	Tasso ID 13	Vein WB	75.6	9.22
18	2022-10-27_Tasso ID 13 Tasso Ack Lysed WB Frozen.fcs	Tasso ID 13	Tasso WB	76.8	8.11
19	2022-10-27_Tasso ID 14 Vein Ack Lysed WB Frozen.fcs	Tasso ID 14	Vein WB	60.9	7.93
20	2022-10-27_Tasso ID 14 Tasso Ack Lysed WB Frozen.fcs	Tasso ID 14	Tasso WB	67	9.01
21	2022-10-27_Tasso ID 15 Vein Ack Lysed WB Frozen.fcs	Tasso ID 15	Vein WB	63	5.1
22	2022-10-27_Tasso ID 15 Tasso Ack Lysed WB Frozen.fcs	Tasso ID 15	Tasso WB	72.6	4.77
23	2024-11-14_Tasso ID 17 Vein WB.fcs	Tasso ID 17	Vein WB	78.4	2.55
24	2024-11-14_Tasso ID 17 Tasso WB.fcs	Tasso ID 17	Tasso WB	78.1	2.6
25	2024-11-14_Tasso ID 18 Vein WB.fcs	Tasso ID 18	Vein WB	59.4	15.3
26	2024-11-14_Tasso ID 18 Tasso WB.fcs	Tasso ID 18	Tasso WB	54.5	17.1
27	2024-11-14_Tasso ID 19 Vein WB.fcs	Tasso ID 19	Vein WB	75.2	2.94
28	2024-11-14_Tasso ID 19 Tasso WB.fcs	Tasso ID 19	Tasso WB	69	3.87
29	2024-11-14_Tasso ID 20 Vein WB.fcs	Tasso ID 20	Vein WB	75.9	2.24
30	2024-11-14_Tasso ID 20 Tasso WB.fcs	Tasso ID 20	Tasso WB	73.2	2.84
31	2024-11-14_Tasso ID 21 Vein WB.fcs	Tasso ID 21	Vein WB	86.6	1.68
32	2024-11-14_Tasso ID 21 Tasso WB.fcs	Tasso ID 21	Tasso WB	83.3	2.83

## Sheet: Figure 1C
	File_Name	Donor	Group	Monocytes&Macrophages_Classical_Percent_of_Monocytes&Macrophages_Total	Monocytes&Macrophages_Intermediate_Percent_of_Monocytes&Macrophages_Total	Monocytes&Macrophages_Nonclassical_Percent_of_Monocytes&Macrophages_Total
1	2024-11-14_Tasso ID 05 Vein WB.fcs	Tasso ID 05	Vein WB	93.401	4.67005	1.77665
2	2024-11-14_Tasso ID 05 Tasso WB.fcs	Tasso ID 05	Tasso WB	90.5063	6.77215	2.78481
3	2022-10-27_Tasso ID 6 Vein Ack Lysed WB Frozen.fcs	Tasso ID 06	Vein WB	88.7	8.5	3.1
4	2022-10-27_Tasso ID 6 Tasso Ack Lysed WB Frozen.fcs	Tasso ID 06	Tasso WB	90.0826	8.09917	1.90083
5	2024-11-14_Tasso ID 07 Vein WB.fcs	Tasso ID 07	Vein WB	86.8852	5.94262	7.29508
6	2024-11-14_Tasso ID 07 Tasso WB.fcs	Tasso ID 07	Tasso WB	87.156	6.74312	6.23853
7	2022-10-27_Tasso ID 8 Vein Ack Lysed WB Frozen.fcs	Tasso ID 08	Vein WB	83.0491	11.6349	5.31595
8	2022-10-27_Tasso ID 8 Tasso Ack Lysed WB Frozen.fcs	Tasso ID 08	Tasso WB	85.7143	10.1681	4.20168
9	2022-10-27_Tasso ID 9 Vein Ack Lysed WB Frozen.fcs	Tasso ID 09	Vein WB	81.9009	14.8635	3.3367
10	2022-10-27_Tasso ID 9 Tasso Ack Lysed WB Frozen.fcs	Tasso ID 09	Tasso WB	89.0511	7.81022	2.9927
11	2022-10-27_Tasso ID 10 Vein Ack Lysed WB Frozen.fcs	Tasso ID 10	Vein WB	83.9552	15	0.970149
12	2022-10-27_Tasso ID 10 Tasso Ack Lysed WB Frozen.fcs	Tasso ID 10	Tasso WB	80.0654	19.0196	0.816993
13	2022-10-27_Tasso ID 11 Vein Ack Lysed WB Frozen.fcs	Tasso ID 11	Vein WB	88.5163	8.63821	2.84553
14	2022-10-27_Tasso ID 11 Tasso Ack Lysed WB Frozen.fcs	Tasso ID 11	Tasso WB	82.9642	14.4804	2.38501
15	2024-11-14_Tasso ID 12 Vein WB.fcs	Tasso ID 12	Vein WB	91.2807	6.34877	2.26158
16	2024-11-14_Tasso ID 12 Tasso WB.fcs	Tasso ID 12	Tasso WB	88.1319	9.93407	1.86813
17	2022-10-27_Tasso ID 13 Vein Ack Lysed WB Frozen.fcs	Tasso ID 13	Vein WB	82.2222	14.1481	3.40741
18	2022-10-27_Tasso ID 13 Tasso Ack Lysed WB Frozen.fcs	Tasso ID 13	Tasso WB	84.9074	12.963	2.59259
19	2022-10-27_Tasso ID 14 Vein Ack Lysed WB Frozen.fcs	Tasso ID 14	Vein WB	73.4653	19.0099	7.72277
20	2022-10-27_Tasso ID 14 Tasso Ack Lysed WB Frozen.fcs	Tasso ID 14	Tasso WB	83.0508	15.4237	1.41243
21	2022-10-27_Tasso ID 15 Vein Ack Lysed WB Frozen.fcs	Tasso ID 15	Vein WB	90.3743	7.43316	1.71123
22	2022-10-27_Tasso ID 15 Tasso Ack Lysed WB Frozen.fcs	Tasso ID 15	Tasso WB	83.7209	13.876	2.63566
23	2024-11-14_Tasso ID 17 Vein WB.fcs	Tasso ID 17	Vein WB	71.1679	23.1387	5.76642
24	2024-11-14_Tasso ID 17 Tasso WB.fcs	Tasso ID 17	Tasso WB	76.7123	19.9315	3.21918
25	2024-11-14_Tasso ID 18 Vein WB.fcs	Tasso ID 18	Vein WB	85.9459	9.18919	5.08108
26	2024-11-14_Tasso ID 18 Tasso WB.fcs	Tasso ID 18	Tasso WB	74.269	18.7719	6.72515
27	2024-11-14_Tasso ID 19 Vein WB.fcs	Tasso ID 19	Vein WB	87.4074	8.74074	4
28	2024-11-14_Tasso ID 19 Tasso WB.fcs	Tasso ID 19	Tasso WB	77.9	19.3	2.8
29	2024-11-14_Tasso ID 20 Vein WB.fcs	Tasso ID 20	Vein WB	92.0188	4.64789	3.14554
30	2024-11-14_Tasso ID 20 Tasso WB.fcs	Tasso ID 20	Tasso WB	90.7104	4.59016	4.48087
31	2024-11-14_Tasso ID 21 Vein WB.fcs	Tasso ID 21	Vein WB	80	5.85185	14
32	2024-11-14_Tasso ID 21 Tasso WB.fcs	Tasso ID 21	Tasso WB	80.9167	6.33333	12.4167

## Sheet: Figure 1D
	File_Name	Donor	Group	cDCs_cDC2s_Percent_of_cDCs_Total	cDCs_cDC1s_Percent_of_cDCs_Total	cDCs_DN_Percent_of_cDCs_Total
1	2024-11-14_Tasso ID 05 Vein WB.fcs	Tasso ID 05	Vein WB	81.1	0	18
2	2024-11-14_Tasso ID 05 Tasso WB.fcs	Tasso ID 05	Tasso WB	70.6	1.47	27.9
3	2022-10-27_Tasso ID 6 Vein Ack Lysed WB Frozen.fcs	Tasso ID 06	Vein WB	51.8	1.52	46.7
4	2022-10-27_Tasso ID 6 Tasso Ack Lysed WB Frozen.fcs	Tasso ID 06	Tasso WB	60.6	3.03	36.4
5	2024-11-14_Tasso ID 07 Vein WB.fcs	Tasso ID 07	Vein WB	48.6	1.65	49.4
6	2024-11-14_Tasso ID 07 Tasso WB.fcs	Tasso ID 07	Tasso WB	53.4	2.51	44.1
7	2022-10-27_Tasso ID 8 Vein Ack Lysed WB Frozen.fcs	Tasso ID 08	Vein WB	38.6	2.76	57.2
8	2022-10-27_Tasso ID 8 Tasso Ack Lysed WB Frozen.fcs	Tasso ID 08	Tasso WB	34.5	0	65.5
9	2022-10-27_Tasso ID 9 Vein Ack Lysed WB Frozen.fcs	Tasso ID 09	Vein WB	62.7	3.92	33.3
10	2022-10-27_Tasso ID 9 Tasso Ack Lysed WB Frozen.fcs	Tasso ID 09	Tasso WB	72.5	2.9	24.6
11	2022-10-27_Tasso ID 10 Vein Ack Lysed WB Frozen.fcs	Tasso ID 10	Vein WB	48.2	0	51.8
12	2022-10-27_Tasso ID 10 Tasso Ack Lysed WB Frozen.fcs	Tasso ID 10	Tasso WB	46.4	0	53.6
13	2022-10-27_Tasso ID 11 Vein Ack Lysed WB Frozen.fcs	Tasso ID 11	Vein WB	50	0	50
14	2022-10-27_Tasso ID 11 Tasso Ack Lysed WB Frozen.fcs	Tasso ID 11	Tasso WB	30	0	70
15	2024-11-14_Tasso ID 12 Vein WB.fcs	Tasso ID 12	Vein WB	76.2	4.04	19.7
16	2024-11-14_Tasso ID 12 Tasso WB.fcs	Tasso ID 12	Tasso WB	71.1	1.03	27.8
17	2022-10-27_Tasso ID 13 Vein Ack Lysed WB Frozen.fcs	Tasso ID 13	Vein WB	51.4	2.78	45.8
18	2022-10-27_Tasso ID 13 Tasso Ack Lysed WB Frozen.fcs	Tasso ID 13	Tasso WB	55.7	3.28	41
19	2022-10-27_Tasso ID 14 Vein Ack Lysed WB Frozen.fcs	Tasso ID 14	Vein WB	46.5	1.75	51.3
20	2022-10-27_Tasso ID 14 Tasso Ack Lysed WB Frozen.fcs	Tasso ID 14	Tasso WB	35.3	0	64.7
21	2022-10-27_Tasso ID 15 Vein Ack Lysed WB Frozen.fcs	Tasso ID 15	Vein WB	52.9	0	47.1
22	2022-10-27_Tasso ID 15 Tasso Ack Lysed WB Frozen.fcs	Tasso ID 15	Tasso WB	50	0	50
23	2024-11-14_Tasso ID 17 Vein WB.fcs	Tasso ID 17	Vein WB	43.3	0	56.7
24	2024-11-14_Tasso ID 17 Tasso WB.fcs	Tasso ID 17	Tasso WB	53.8	0	42.3
25	2024-11-14_Tasso ID 18 Vein WB.fcs	Tasso ID 18	Vein WB	63.1	0.44	36.4
26	2024-11-14_Tasso ID 18 Tasso WB.fcs	Tasso ID 18	Tasso WB	70.6	2.75	26.6
27	2024-11-14_Tasso ID 19 Vein WB.fcs	Tasso ID 19	Vein WB	31	2.82	66.2
28	2024-11-14_Tasso ID 19 Tasso WB.fcs	Tasso ID 19	Tasso WB	25	0	73.2
29	2024-11-14_Tasso ID 20 Vein WB.fcs	Tasso ID 20	Vein WB	63	1.37	35.6
30	2024-11-14_Tasso ID 20 Tasso WB.fcs	Tasso ID 20	Tasso WB	52	8	40
31	2024-11-14_Tasso ID 21 Vein WB.fcs	Tasso ID 21	Vein WB	68.3	1.22	30.5
32	2024-11-14_Tasso ID 21 Tasso WB.fcs	Tasso ID 21	Tasso WB	51.4	3.47	45.1

## Sheet: Figure 2A
	File_Name	Donor	Group	B_cells_Total_Percent_of_CD45_Positive_Non_Neutrophils
1	2024-11-14_Tasso ID 05 Vein PBMC.fcs	Tasso ID 05	Vein PBMC	1.96
2	2024-11-14_Tasso ID 05 Vein WB.fcs	Tasso ID 05	Vein WB	3.48
3	2022-10-27_Tasso ID 6 Vein PBMC Frozen.fcs	Tasso ID 06	Vein PBMC	4.17
4	2022-10-27_Tasso ID 6 Vein Ack Lysed WB Frozen.fcs	Tasso ID 06	Vein WB	9.93
5	2024-11-14_Tasso ID 07 Vein PBMC.fcs	Tasso ID 07	Vein PBMC	2.88
6	2024-11-14_Tasso ID 07 Vein WB.fcs	Tasso ID 07	Vein WB	5.74
7	2022-10-27_Tasso ID 8 Vein PBMC Frozen.fcs	Tasso ID 08	Vein PBMC	6.06
8	2022-10-27_Tasso ID 8 Vein Ack Lysed WB Frozen.fcs	Tasso ID 08	Vein WB	13.3
9	2022-10-27_Tasso ID 9 Vein PBMC Frozen.fcs	Tasso ID 09	Vein PBMC	6.67
10	2022-10-27_Tasso ID 9 Vein Ack Lysed WB Frozen.fcs	Tasso ID 09	Vein WB	12.1
11	2022-10-27_Tasso ID 10 Vein PBMC Frozen.fcs	Tasso ID 10	Vein PBMC	3.02
12	2022-10-27_Tasso ID 10 Vein Ack Lysed WB Frozen.fcs	Tasso ID 10	Vein WB	4.33
13	2022-10-27_Tasso ID 11 Vein PBMC Frozen.fcs	Tasso ID 11	Vein PBMC	7.98
14	2022-10-27_Tasso ID 11 Vein Ack Lysed WB Frozen.fcs	Tasso ID 11	Vein WB	16
15	2024-11-14_Tasso ID 12 Vein PBMC.fcs	Tasso ID 12	Vein PBMC	3.21
16	2024-11-14_Tasso ID 12 Vein WB.fcs	Tasso ID 12	Vein WB	6.13
17	2022-10-27_Tasso ID 13 Vein PBMC Frozen.fcs	Tasso ID 13	Vein PBMC	5.81
18	2022-10-27_Tasso ID 13 Vein Ack Lysed WB Frozen.fcs	Tasso ID 13	Vein WB	9.96
19	2022-10-27_Tasso ID 14 Vein PBMC Frozen.fcs	Tasso ID 14	Vein PBMC	3.36
20	2022-10-27_Tasso ID 14 Vein Ack Lysed WB Frozen.fcs	Tasso ID 14	Vein WB	8.58
21	2022-10-27_Tasso ID 15 Vein PBMC Frozen.fcs	Tasso ID 15	Vein PBMC	3.8
22	2022-10-27_Tasso ID 15 Vein Ack Lysed WB Frozen.fcs	Tasso ID 15	Vein WB	6.52
23	2024-11-14_Tasso ID 17 Vein PBMC.fcs	Tasso ID 17	Vein PBMC	1.31
24	2024-11-14_Tasso ID 17 Vein WB.fcs	Tasso ID 17	Vein WB	1.62
25	2024-11-14_Tasso ID 18 Vein PBMC.fcs	Tasso ID 18	Vein PBMC	6.72
26	2024-11-14_Tasso ID 18 Vein WB.fcs	Tasso ID 18	Vein WB	15.5
27	2024-11-14_Tasso ID 19 Vein PBMC.fcs	Tasso ID 19	Vein PBMC	5.19
28	2024-11-14_Tasso ID 19 Vein WB.fcs	Tasso ID 19	Vein WB	8.9
29	2024-11-14_Tasso ID 20 Vein PBMC.fcs	Tasso ID 20	Vein PBMC	1.92
30	2024-11-14_Tasso ID 20 Vein WB.fcs	Tasso ID 20	Vein WB	5.18
31	2024-11-14_Tasso ID 21 Vein PBMC.fcs	Tasso ID 21	Vein PBMC	4.23
32	2024-11-14_Tasso ID 21 Vein WB.fcs	Tasso ID 21	Vein WB	7.66

## Sheet: Figure 2B
	File_Name	Donor	Group	Naive_Percent_of_Conventional_CD4_T_cells_Total
1	2024-11-13_Tasso ID 05 Vein PBMC.fcs	Tasso ID 05	Vein PBMC	42.3
2	2024-11-13_Tasso ID 05 Vein WB.fcs	Tasso ID 05	Vein WB	56.2
3	2022-10-27_Tasso ID 6 Vein PBMC Frozen.fcs	Tasso ID 06	Vein PBMC	49.9
4	2022-10-27_Tasso ID 6 Vein Ack Lysed WB Frozen.fcs	Tasso ID 06	Vein WB	56.7
5	2024-11-13_Tasso ID 07 Vein PBMC.fcs	Tasso ID 07	Vein PBMC	23.7
6	2024-11-13_Tasso ID 07 Vein WB.fcs	Tasso ID 07	Vein WB	31.5
7	2022-10-27_Tasso ID 8 Vein PBMC Frozen.fcs	Tasso ID 08	Vein PBMC	25.8
8	2022-10-27_Tasso ID 8 Vein Ack Lysed WB Frozen.fcs	Tasso ID 08	Vein WB	42.6
9	2022-10-27_Tasso ID 9 Vein PBMC Frozen.fcs	Tasso ID 09	Vein PBMC	55.9
10	2022-10-27_Tasso ID 9 Vein Ack Lysed WB Frozen.fcs	Tasso ID 09	Vein WB	69.2
11	2022-10-27_Tasso ID 10 Vein PBMC Frozen.fcs	Tasso ID 10	Vein PBMC	37.5
12	2022-10-27_Tasso ID 10 Vein Ack Lysed WB Frozen.fcs	Tasso ID 10	Vein WB	32.2
13	2022-10-27_Tasso ID 11 Vein PBMC Frozen.fcs	Tasso ID 11	Vein PBMC	78.3
14	2022-10-27_Tasso ID 11 Vein Ack Lysed WB Frozen.fcs	Tasso ID 11	Vein WB	84.3
15	2024-11-13_Tasso ID 12 Vein PBMC.fcs	Tasso ID 12	Vein PBMC	39
16	2024-11-13_Tasso ID 12 Vein WB.fcs	Tasso ID 12	Vein WB	51.6
17	2022-10-27_Tasso ID 13 Vein PBMC Frozen.fcs	Tasso ID 13	Vein PBMC	41.2
18	2022-10-27_Tasso ID 13 Vein Ack Lysed WB Frozen.fcs	Tasso ID 13	Vein WB	47.9
19	2022-10-27_Tasso ID 14 Vein PBMC Frozen.fcs	Tasso ID 14	Vein PBMC	45.2
20	2022-10-27_Tasso ID 14 Vein Ack Lysed WB Frozen.fcs	Tasso ID 14	Vein WB	42.4
21	2022-10-27_Tasso ID 15 Vein PBMC Frozen.fcs	Tasso ID 15	Vein PBMC	47.3
22	2022-10-27_Tasso ID 15 Vein Ack Lysed WB Frozen.fcs	Tasso ID 15	Vein WB	54
23	2024-11-13_Tasso ID 17 Vein PBMC.fcs	Tasso ID 17	Vein PBMC	16
24	2024-11-13_Tasso ID 17 Vein WB.fcs	Tasso ID 17	Vein WB	25.1
25	2024-11-13_Tasso ID 18 Vein PBMC.fcs	Tasso ID 18	Vein PBMC	33.7
26	2024-11-13_Tasso ID 18 Vein WB.fcs	Tasso ID 18	Vein WB	37.6
27	2024-11-13_Tasso ID 19 Vein PBMC.fcs	Tasso ID 19	Vein PBMC	67.3
28	2024-11-13_Tasso ID 19 Vein WB.fcs	Tasso ID 19	Vein WB	69
29	2024-11-13_Tasso ID 20 Vein PBMC.fcs	Tasso ID 20	Vein PBMC	50.6
30	2024-11-13_Tasso ID 20 Vein WB.fcs	Tasso ID 20	Vein WB	55.3
31	2024-11-13_Tasso ID 21 Vein PBMC.fcs	Tasso ID 21	Vein PBMC	51.2
32	2024-11-13_Tasso ID 21 Vein WB.fcs	Tasso ID 21	Vein WB	51

## Sheet: Figure 2C
	File_Name	Donor	Group	Population	CD25_Percent_Positive
1	2024-11-13_Tasso ID 05 Vein PBMC.fcs	Tasso ID 05	Vein PBMC	Conventional CD4 Total Memory	38.9
2	2024-11-13_Tasso ID 05 Vein WB.fcs	Tasso ID 05	Vein WB	Conventional CD4 Total Memory	19.9
3	2022-10-27_Tasso ID 6 Vein PBMC Frozen.fcs	Tasso ID 06	Vein PBMC	Conventional CD4 Total Memory	9.23
4	2022-10-27_Tasso ID 6 Vein Ack Lysed WB Frozen.fcs	Tasso ID 06	Vein WB	Conventional CD4 Total Memory	1.97
5	2024-11-13_Tasso ID 07 Vein PBMC.fcs	Tasso ID 07	Vein PBMC	Conventional CD4 Total Memory	31.7
6	2024-11-13_Tasso ID 07 Vein WB.fcs	Tasso ID 07	Vein WB	Conventional CD4 Total Memory	10.3
7	2022-10-27_Tasso ID 8 Vein PBMC Frozen.fcs	Tasso ID 08	Vein PBMC	Conventional CD4 Total Memory	22.6
8	2022-10-27_Tasso ID 8 Vein Ack Lysed WB Frozen.fcs	Tasso ID 08	Vein WB	Conventional CD4 Total Memory	5.92
9	2022-10-27_Tasso ID 9 Vein PBMC Frozen.fcs	Tasso ID 09	Vein PBMC	Conventional CD4 Total Memory	10.9
10	2022-10-27_Tasso ID 9 Vein Ack Lysed WB Frozen.fcs	Tasso ID 09	Vein WB	Conventional CD4 Total Memory	5.88
11	2022-10-27_Tasso ID 10 Vein PBMC Frozen.fcs	Tasso ID 10	Vein PBMC	Conventional CD4 Total Memory	18.1
12	2022-10-27_Tasso ID 10 Vein Ack Lysed WB Frozen.fcs	Tasso ID 10	Vein WB	Conventional CD4 Total Memory	2.91
13	2022-10-27_Tasso ID 11 Vein PBMC Frozen.fcs	Tasso ID 11	Vein PBMC	Conventional CD4 Total Memory	14.7
14	2022-10-27_Tasso ID 11 Vein Ack Lysed WB Frozen.fcs	Tasso ID 11	Vein WB	Conventional CD4 Total Memory	5.81
15	2024-11-13_Tasso ID 12 Vein PBMC.fcs	Tasso ID 12	Vein PBMC	Conventional CD4 Total Memory	42.3
16	2024-11-13_Tasso ID 12 Vein WB.fcs	Tasso ID 12	Vein WB	Conventional CD4 Total Memory	13.9
17	2022-10-27_Tasso ID 13 Vein PBMC Frozen.fcs	Tasso ID 13	Vein PBMC	Conventional CD4 Total Memory	12
18	2022-10-27_Tasso ID 13 Vein Ack Lysed WB Frozen.fcs	Tasso ID 13	Vein WB	Conventional CD4 Total Memory	3.13
19	2022-10-27_Tasso ID 14 Vein PBMC Frozen.fcs	Tasso ID 14	Vein PBMC	Conventional CD4 Total Memory	6.31
20	2022-10-27_Tasso ID 14 Vein Ack Lysed WB Frozen.fcs	Tasso ID 14	Vein WB	Conventional CD4 Total Memory	1.55
21	2022-10-27_Tasso ID 15 Vein PBMC Frozen.fcs	Tasso ID 15	Vein PBMC	Conventional CD4 Total Memory	21.1
22	2022-10-27_Tasso ID 15 Vein Ack Lysed WB Frozen.fcs	Tasso ID 15	Vein WB	Conventional CD4 Total Memory	4.6
23	2024-11-13_Tasso ID 17 Vein PBMC.fcs	Tasso ID 17	Vein PBMC	Conventional CD4 Total Memory	18.8
24	2024-11-13_Tasso ID 17 Vein WB.fcs	Tasso ID 17	Vein WB	Conventional CD4 Total Memory	5.93
25	2024-11-13_Tasso ID 18 Vein PBMC.fcs	Tasso ID 18	Vein PBMC	Conventional CD4 Total Memory	27.3
26	2024-11-13_Tasso ID 18 Vein WB.fcs	Tasso ID 18	Vein WB	Conventional CD4 Total Memory	11.4
27	2024-11-13_Tasso ID 19 Vein PBMC.fcs	Tasso ID 19	Vein PBMC	Conventional CD4 Total Memory	21.9
28	2024-11-13_Tasso ID 19 Vein WB.fcs	Tasso ID 19	Vein WB	Conventional CD4 Total Memory	3.49
29	2024-11-13_Tasso ID 20 Vein PBMC.fcs	Tasso ID 20	Vein PBMC	Conventional CD4 Total Memory	28.3
30	2024-11-13_Tasso ID 20 Vein WB.fcs	Tasso ID 20	Vein WB	Conventional CD4 Total Memory	9.81
31	2024-11-13_Tasso ID 21 Vein PBMC.fcs	Tasso ID 21	Vein PBMC	Conventional CD4 Total Memory	24.1
32	2024-11-13_Tasso ID 21 Vein WB.fcs	Tasso ID 21	Vein WB	Conventional CD4 Total Memory	7.12

## Sheet: Figure 2D
	File_Name	Donor	Group	Population	CD161_Percent_Positive
1	2024-11-13_Tasso ID 05 Vein PBMC.fcs	Tasso ID 05	Vein PBMC	Conventional CD4 Total Memory	16
2	2024-11-13_Tasso ID 05 Vein WB.fcs	Tasso ID 05	Vein WB	Conventional CD4 Total Memory	13.4
3	2022-10-27_Tasso ID 6 Vein PBMC Frozen.fcs	Tasso ID 06	Vein PBMC	Conventional CD4 Total Memory	10.4
4	2022-10-27_Tasso ID 6 Vein Ack Lysed WB Frozen.fcs	Tasso ID 06	Vein WB	Conventional CD4 Total Memory	6.02
5	2024-11-13_Tasso ID 07 Vein PBMC.fcs	Tasso ID 07	Vein PBMC	Conventional CD4 Total Memory	35
6	2024-11-13_Tasso ID 07 Vein WB.fcs	Tasso ID 07	Vein WB	Conventional CD4 Total Memory	26.2
7	2022-10-27_Tasso ID 8 Vein PBMC Frozen.fcs	Tasso ID 08	Vein PBMC	Conventional CD4 Total Memory	17.2
8	2022-10-27_Tasso ID 8 Vein Ack Lysed WB Frozen.fcs	Tasso ID 08	Vein WB	Conventional CD4 Total Memory	9.45
9	2022-10-27_Tasso ID 9 Vein PBMC Frozen.fcs	Tasso ID 09	Vein PBMC	Conventional CD4 Total Memory	14.3
10	2022-10-27_Tasso ID 9 Vein Ack Lysed WB Frozen.fcs	Tasso ID 09	Vein WB	Conventional CD4 Total Memory	11.2
11	2022-10-27_Tasso ID 10 Vein PBMC Frozen.fcs	Tasso ID 10	Vein PBMC	Conventional CD4 Total Memory	24
12	2022-10-27_Tasso ID 10 Vein Ack Lysed WB Frozen.fcs	Tasso ID 10	Vein WB	Conventional CD4 Total Memory	15.2
13	2022-10-27_Tasso ID 11 Vein PBMC Frozen.fcs	Tasso ID 11	Vein PBMC	Conventional CD4 Total Memory	14.5
14	2022-10-27_Tasso ID 11 Vein Ack Lysed WB Frozen.fcs	Tasso ID 11	Vein WB	Conventional CD4 Total Memory	9.1
15	2024-11-13_Tasso ID 12 Vein PBMC.fcs	Tasso ID 12	Vein PBMC	Conventional CD4 Total Memory	31.1
16	2024-11-13_Tasso ID 12 Vein WB.fcs	Tasso ID 12	Vein WB	Conventional CD4 Total Memory	25.2
17	2022-10-27_Tasso ID 13 Vein PBMC Frozen.fcs	Tasso ID 13	Vein PBMC	Conventional CD4 Total Memory	15.8
18	2022-10-27_Tasso ID 13 Vein Ack Lysed WB Frozen.fcs	Tasso ID 13	Vein WB	Conventional CD4 Total Memory	11.4
19	2022-10-27_Tasso ID 14 Vein PBMC Frozen.fcs	Tasso ID 14	Vein PBMC	Conventional CD4 Total Memory	17.1
20	2022-10-27_Tasso ID 14 Vein Ack Lysed WB Frozen.fcs	Tasso ID 14	Vein WB	Conventional CD4 Total Memory	10.4
21	2022-10-27_Tasso ID 15 Vein PBMC Frozen.fcs	Tasso ID 15	Vein PBMC	Conventional CD4 Total Memory	14.7
22	2022-10-27_Tasso ID 15 Vein Ack Lysed WB Frozen.fcs	Tasso ID 15	Vein WB	Conventional CD4 Total Memory	12
23	2024-11-13_Tasso ID 17 Vein PBMC.fcs	Tasso ID 17	Vein PBMC	Conventional CD4 Total Memory	14.1
24	2024-11-13_Tasso ID 17 Vein WB.fcs	Tasso ID 17	Vein WB	Conventional CD4 Total Memory	9.58
25	2024-11-13_Tasso ID 18 Vein PBMC.fcs	Tasso ID 18	Vein PBMC	Conventional CD4 Total Memory	22.6
26	2024-11-13_Tasso ID 18 Vein WB.fcs	Tasso ID 18	Vein WB	Conventional CD4 Total Memory	17
27	2024-11-13_Tasso ID 19 Vein PBMC.fcs	Tasso ID 19	Vein PBMC	Conventional CD4 Total Memory	23.4
28	2024-11-13_Tasso ID 19 Vein WB.fcs	Tasso ID 19	Vein WB	Conventional CD4 Total Memory	9.85
29	2024-11-13_Tasso ID 20 Vein PBMC.fcs	Tasso ID 20	Vein PBMC	Conventional CD4 Total Memory	17.1
30	2024-11-13_Tasso ID 20 Vein WB.fcs	Tasso ID 20	Vein WB	Conventional CD4 Total Memory	13.1
31	2024-11-13_Tasso ID 21 Vein PBMC.fcs	Tasso ID 21	Vein PBMC	Conventional CD4 Total Memory	12.4
32	2024-11-13_Tasso ID 21 Vein WB.fcs	Tasso ID 21	Vein WB	Conventional CD4 Total Memory	7.65

## Sheet: Figure 2E
	File_Name	Donor	Group	Population	CD11b_Percent_Positive
1	2024-11-14_Tasso ID 05 Vein PBMC.fcs	Tasso ID 05	Vein PBMC	cDCs Total	30.2
2	2024-11-14_Tasso ID 05 Vein WB.fcs	Tasso ID 05	Vein WB	cDCs Total	33.6
3	2022-10-27_Tasso ID 6 Vein PBMC Frozen.fcs	Tasso ID 06	Vein PBMC	cDCs Total	19.7
4	2022-10-27_Tasso ID 6 Vein Ack Lysed WB Frozen.fcs	Tasso ID 06	Vein WB	cDCs Total	22.8
5	2024-11-14_Tasso ID 07 Vein PBMC.fcs	Tasso ID 07	Vein PBMC	cDCs Total	44.2
6	2024-11-14_Tasso ID 07 Vein WB.fcs	Tasso ID 07	Vein WB	cDCs Total	50.6
7	2022-10-27_Tasso ID 8 Vein PBMC Frozen.fcs	Tasso ID 08	Vein PBMC	cDCs Total	22.9
8	2022-10-27_Tasso ID 8 Vein Ack Lysed WB Frozen.fcs	Tasso ID 08	Vein WB	cDCs Total	31.7
9	2022-10-27_Tasso ID 9 Vein PBMC Frozen.fcs	Tasso ID 09	Vein PBMC	cDCs Total	34.9
10	2022-10-27_Tasso ID 9 Vein Ack Lysed WB Frozen.fcs	Tasso ID 09	Vein WB	cDCs Total	49
11	2022-10-27_Tasso ID 10 Vein PBMC Frozen.fcs	Tasso ID 10	Vein PBMC	cDCs Total	26.1
12	2022-10-27_Tasso ID 10 Vein Ack Lysed WB Frozen.fcs	Tasso ID 10	Vein WB	cDCs Total	30.4
13	2022-10-27_Tasso ID 11 Vein PBMC Frozen.fcs	Tasso ID 11	Vein PBMC	cDCs Total	15.4
14	2022-10-27_Tasso ID 11 Vein Ack Lysed WB Frozen.fcs	Tasso ID 11	Vein WB	cDCs Total	21.1
15	2024-11-14_Tasso ID 12 Vein PBMC.fcs	Tasso ID 12	Vein PBMC	cDCs Total	26.6
16	2024-11-14_Tasso ID 12 Vein WB.fcs	Tasso ID 12	Vein WB	cDCs Total	35
17	2022-10-27_Tasso ID 13 Vein PBMC Frozen.fcs	Tasso ID 13	Vein PBMC	cDCs Total	32.4
18	2022-10-27_Tasso ID 13 Vein Ack Lysed WB Frozen.fcs	Tasso ID 13	Vein WB	cDCs Total	50
19	2022-10-27_Tasso ID 14 Vein PBMC Frozen.fcs	Tasso ID 14	Vein PBMC	cDCs Total	26.4
20	2022-10-27_Tasso ID 14 Vein Ack Lysed WB Frozen.fcs	Tasso ID 14	Vein WB	cDCs Total	21.8
21	2024-11-14_Tasso ID 17 Vein PBMC.fcs	Tasso ID 17	Vein PBMC	cDCs Total	18
22	2024-11-14_Tasso ID 17 Vein WB.fcs	Tasso ID 17	Vein WB	cDCs Total	28.8
23	2024-11-14_Tasso ID 18 Vein PBMC.fcs	Tasso ID 18	Vein PBMC	cDCs Total	32.7
24	2024-11-14_Tasso ID 18 Vein WB.fcs	Tasso ID 18	Vein WB	cDCs Total	38.7
25	2024-11-14_Tasso ID 19 Vein PBMC.fcs	Tasso ID 19	Vein PBMC	cDCs Total	35.6
26	2024-11-14_Tasso ID 19 Vein WB.fcs	Tasso ID 19	Vein WB	cDCs Total	39.4
27	2024-11-14_Tasso ID 20 Vein PBMC.fcs	Tasso ID 20	Vein PBMC	cDCs Total	17.8
28	2024-11-14_Tasso ID 20 Vein WB.fcs	Tasso ID 20	Vein WB	cDCs Total	24
29	2024-11-14_Tasso ID 21 Vein PBMC.fcs	Tasso ID 21	Vein PBMC	cDCs Total	40.4
30	2024-11-14_Tasso ID 21 Vein WB.fcs	Tasso ID 21	Vein WB	cDCs Total	49.6

## Sheet: Figure 2F
	File_Name	Donor	Group	Population	CD206_Percent_Positive
1	2024-11-14_Tasso ID 05 Vein PBMC.fcs	Tasso ID 05	Vein PBMC	Monocytes and Macrophages Total	27.5
2	2024-11-14_Tasso ID 05 Vein WB.fcs	Tasso ID 05	Vein WB	Monocytes and Macrophages Total	48.1
3	2022-10-27_Tasso ID 6 Vein PBMC Frozen.fcs	Tasso ID 06	Vein PBMC	Monocytes and Macrophages Total	43.3
4	2022-10-27_Tasso ID 6 Vein Ack Lysed WB Frozen.fcs	Tasso ID 06	Vein WB	Monocytes and Macrophages Total	65.6
5	2024-11-14_Tasso ID 07 Vein PBMC.fcs	Tasso ID 07	Vein PBMC	Monocytes and Macrophages Total	40.5
6	2024-11-14_Tasso ID 07 Vein WB.fcs	Tasso ID 07	Vein WB	Monocytes and Macrophages Total	47.9
7	2022-10-27_Tasso ID 8 Vein PBMC Frozen.fcs	Tasso ID 08	Vein PBMC	Monocytes and Macrophages Total	32.7
8	2022-10-27_Tasso ID 8 Vein Ack Lysed WB Frozen.fcs	Tasso ID 08	Vein WB	Monocytes and Macrophages Total	63.6
9	2022-10-27_Tasso ID 9 Vein PBMC Frozen.fcs	Tasso ID 09	Vein PBMC	Monocytes and Macrophages Total	29.1
10	2022-10-27_Tasso ID 9 Vein Ack Lysed WB Frozen.fcs	Tasso ID 09	Vein WB	Monocytes and Macrophages Total	62.6
11	2022-10-27_Tasso ID 10 Vein PBMC Frozen.fcs	Tasso ID 10	Vein PBMC	Monocytes and Macrophages Total	67.1
12	2022-10-27_Tasso ID 10 Vein Ack Lysed WB Frozen.fcs	Tasso ID 10	Vein WB	Monocytes and Macrophages Total	78.2
13	2022-10-27_Tasso ID 11 Vein PBMC Frozen.fcs	Tasso ID 11	Vein PBMC	Monocytes and Macrophages Total	30.3
14	2022-10-27_Tasso ID 11 Vein Ack Lysed WB Frozen.fcs	Tasso ID 11	Vein WB	Monocytes and Macrophages Total	50.8
15	2024-11-14_Tasso ID 12 Vein PBMC.fcs	Tasso ID 12	Vein PBMC	Monocytes and Macrophages Total	29.2
16	2024-11-14_Tasso ID 12 Vein WB.fcs	Tasso ID 12	Vein WB	Monocytes and Macrophages Total	49.9
17	2022-10-27_Tasso ID 13 Vein PBMC Frozen.fcs	Tasso ID 13	Vein PBMC	Monocytes and Macrophages Total	29.5
18	2022-10-27_Tasso ID 13 Vein Ack Lysed WB Frozen.fcs	Tasso ID 13	Vein WB	Monocytes and Macrophages Total	63.4
19	2022-10-27_Tasso ID 14 Vein PBMC Frozen.fcs	Tasso ID 14	Vein PBMC	Monocytes and Macrophages Total	48.3
20	2022-10-27_Tasso ID 14 Vein Ack Lysed WB Frozen.fcs	Tasso ID 14	Vein WB	Monocytes and Macrophages Total	63.4
21	2022-10-27_Tasso ID 15 Vein PBMC Frozen.fcs	Tasso ID 15	Vein PBMC	Monocytes and Macrophages Total	35.2
22	2022-10-27_Tasso ID 15 Vein Ack Lysed WB Frozen.fcs	Tasso ID 15	Vein WB	Monocytes and Macrophages Total	72.2
23	2024-11-14_Tasso ID 17 Vein PBMC.fcs	Tasso ID 17	Vein PBMC	Monocytes and Macrophages Total	31.6
24	2024-11-14_Tasso ID 17 Vein WB.fcs	Tasso ID 17	Vein WB	Monocytes and Macrophages Total	53.3
25	2024-11-14_Tasso ID 18 Vein PBMC.fcs	Tasso ID 18	Vein PBMC	Monocytes and Macrophages Total	31.7
26	2024-11-14_Tasso ID 18 Vein WB.fcs	Tasso ID 18	Vein WB	Monocytes and Macrophages Total	36.1
27	2024-11-14_Tasso ID 19 Vein PBMC.fcs	Tasso ID 19	Vein PBMC	Monocytes and Macrophages Total	36.2
28	2024-11-14_Tasso ID 19 Vein WB.fcs	Tasso ID 19	Vein WB	Monocytes and Macrophages Total	46.3
29	2024-11-14_Tasso ID 20 Vein PBMC.fcs	Tasso ID 20	Vein PBMC	Monocytes and Macrophages Total	28.8
30	2024-11-14_Tasso ID 20 Vein WB.fcs	Tasso ID 20	Vein WB	Monocytes and Macrophages Total	49.5
31	2024-11-14_Tasso ID 21 Vein PBMC.fcs	Tasso ID 21	Vein PBMC	Monocytes and Macrophages Total	28
32	2024-11-14_Tasso ID 21 Vein WB.fcs	Tasso ID 21	Vein WB	Monocytes and Macrophages Total	39

[truncated: 36 more sheets: Figure 3A, Figure 3B, Figure 4A, Figure 4B, Figure 4C, Figure 4D, Figure 4E, Figure 5A, Figure 5B Top Pane, Figure 5B Mid Pane, Figure 5B Bottom Pane, Figure 5C, Figure 5D, Figure 5E, Figure 6A, Figure 6B, Figure 6C, Figure 6D, Figure 6E, Figure 6F …]
